# Supplementary material for: A compendium of expression patterns of cholesterol biosynthetic enzymes in the mouse embryo
Source: J Lipid Res. 2015 Aug;56(8):1551–9. doi: 10.1194/jlr.M059634 (PMC4513996; doi:10.1194/jlr.M059634)
Supplement: Supplemental Data [file supp_M059634_jlr.M059634-2.xlsx]

## Sheet: Sheet1
	Supplemental Table S I: Enzymes in Cholesterol Biosynthesis. This table extends Fig.1 by providing for each of the 24 CBEs the enzymatic activity (EC Number) as well as a reference sequence for its coding mRNA (Accession Number). The table also provides microarray data from E14.5 whole embryo (P, present; A, absent; M, marginal) and alternative GenePaint set IDs for additional ISH data. The ISH a…
	DESIGNATION				MICROARRAY DATA							ISH DATA
	GENE NAME	GENE SYMBOL	EC NUMBER	ACCESSION NUMBER	ID REF	Array A			Array B			GENEPAINT SET ID
						VALUE	ABS CALL	DETECTION P-VALUE	VALUE	ABS CALL	DETECTION P-VALUE
	acetyl-Coenzyme A acetyltransferase 1	Acat1	2.3.1.9	NM_144784	1451271_a_at	869.1	P	0.000244	786.2	P	0.000244	MH2771
					1424183_at	947.7	P	0.000244	885.7	P	0.000244
					1424182_at	205.7	P	0.000244	176.6	P	0.000732
	acetyl-Coenzyme A acetyltransferase 2	Acat2	2.3.1.9	NM_009338	1435630_s_at	1240	P	0.000244	1230.5	P	0.000244	EH1598
	3-hydroxy-3-methylglutaryl-Coenzyme A synthase 1	Hmgcs1	2.3.3.10	NM_145942	1433443_a_at	1438.7	P	0.000244	1450.5	P	0.000244	MH1272
					1433444_at	1017.7	P	0.000244	1051.1	P	0.000244
					1433445_x_at	1339.7	P	0.000244	1306.1	P	0.000244
					1433446_at	368.5	P	0.001953	294	P	0.001953
	3-hydroxy-3-methylglutaryl-Coenzyme A synthase 2	Hmgcs2	2.3.3.10	NM_008256	1423858_a_at	111.9	P	0.001221	114.9	P	0.001953	ES1935, MH1107
					1431833_a_at	62.2	P	0.010742	37.8	P	0.018555
	3-hydroxy-3-methylglutaryl-CoA reductase	Hmgcr	1.1.1.34	NM_008255	1427229_at	105.7	P	0.000244	106.9	P	0.000244	MH3539
					1451766_at	13.9	A	0.303711	12.5	A	0.466064
	mevalonate kinase	Mvk	2.7.1.36	NM_023556	1418052_at	177.6	P	0.046143	140.3	P	0.023926	MH1274
					1430619_a_at	82.5	P	0.023926	84.4	P	0.030273
	phosphomevalonate kinase	Pmvk	2.7.4.2	NM_026784	1427893_a_at	120.9	P	0.001953	145.3	P	0.00293	MH3512, MH2608
	mevalonate (diphospho) decarboxylase	Mvd	4.1.1.33	NM_138656	1417303_at	73.9	P	0.00293	107.1	P	0.00415	MH3511, MH2584
					1448663_s_at	143.4	P	0.001953	138.5	P	0.001953
	isopentenyl-diphosphate delta isomerase	Idi1	5.3.3.2	NM_145360	1423804_a_at	287.8	P	0.000244	324.4	P	0.000244	EH3872, MH2583
					1451122_at	268.2	P	0.000244	188	P	0.000244
	isopentenyl-diphosphate delta isomerase 2	Idi2	5.3.3.2	NM_177197	1440852_at	0.6	A	0.919434	0.9	A	0.969727	MH3403
	geranylgeranyl diphosphate synthase 1	Ggps1	2.5.1.1, 2.5.1.10, 2.5.1.29	NM_010282	1419505_a_at	24.4	M	0.056152	28.5	A	0.095215	MH3513, MH3514
					1419506_at	161	P	0.000244	171.7	P	0.000244
					1419805_s_at	63.5	P	0.000244	75	P	0.000732
	farnesyl diphosphate synthetase	Fdps	2.5.1.1, 2.5.1.10	NM_134469	1423418_at	798.6	P	0.000244	835.5	P	0.000244	MH2913, ES1035
	farnesyl-diphosphate farnesyltransferase 1	Fdft1	2.5.1.21	NM_010191	1438322_x_at	525.7	P	0.000244	540.8	P	0.000244	MH2909
					1448130_at	360.5	P	0.001221	326.8	P	0.00293
	squalene epoxidase	Sqle	1.14.13.132	NM_009270	1415993_at	464.7	P	0.000244	438.9	P	0.00024	MH2783
	lanosterol synthase	Lss	5.4.99.7	BC029082	1420013_s_at	172.3	P	0.000244	176.3	P	0.000244	MH347, MH2915
					1420014_at	14.4	A	0.246094	20.1	A	0.219482
					1426913_at	62.1	P	0.00293	43.1	P	0.005859
	cytochrome P450, family 51	Cyp51	1.14.13.70	NM_020010	1422533_at	198.4	P	0.000244	209.2	P	0.000244	MH2907
					1422534_at	20.6	A	0.27417	27.2	A	0.303711
					1450646_at	295.4	P	0.000244	292.8	P	0.000732
	transmembrane 7 superfamily member 2	Tm7sf2	1.3.1.70	NM_028454	1460684_at	166.5	P	0.00415	175.2	P	0.001953	MH2918
	lamin B receptor	Lbr	n. a.	NM_133815	1415829_at	1104.4	P	0.000244	1020.3	P	0.000244	MH3552
	sterol-C4-methyl oxidase-like	Sc4mol	1.14.13.72	NM_025436	1423078_a_at	281.1	P	0.000732	279.7	P	0.000732	MH2917, EH1034
	NAD(P) dependent steroid dehydrogenase-like	Nsdhl	1.1.1.170	NM_010941	1416222_at	296.6	P	0.000244	272	P	0.000244	MH2911
	hydroxysteroid (17-beta) dehydrogenase 7	Hsd17b7	1.1.1.62, 1.1.1.270	NM_010476	1417871_at	50.9	P	0.01416	51.1	P	0.023926	MH2919, EH855
					1448865_at	58.7	A	0.080566	52.7	A	0.129639
					1440057_at	23.8	A	0.111572	23.2	A	0.080566
	24-dehydrocholesterol reductase	Dhcr24	1.3.1.72	NM_053272	1418129_at	65.8	P	0.037598	51.8	M	0.056152	EH3899
					1418130_at	37	A	0.366211	58.5	A	0.334473
	phenylalkylamine Ca2+ antagonist (emopamil) binding protein	Ebp	5.3.3.5	NM_007898	1416667_at	313.2	P	0.000244	332.9	P	0.000244	MH2387, MH3538
	sterol-C5-desaturase (ERG3 delta-5-desaturase homolog, S. cerevisiae)-like	Sc5d	1.14.21.6	NM_172769	1424709_at	31.8	A	0.246094	41.5	A	0.246094	MH2391
					1451457_at	123.5	P	0.018555	124.1	P	0.023926
					1434520_at	53.3	P	0.000732	35.4	P	0.000732
	7-dehydrocholesterol reductase	Dhcr7	1.3.1.21	NM_007856	1448619_at	338.3	P	0.000244	496.8	P	0.000244	MH2386, MH3531
	Microarray data are based on two independent pools of embryos resulting in Array sets A (GSM140700) and B (GSM140701).
	GSM140700
	GSM140701
